# Supplementary material for: PAX1 hypomethylation as a prognostic biomarker for radioresistance of cervical cancer
Source: Clin Epigenetics. 2023 Aug 2;15:123. doi: 10.1186/s13148-023-01538-1 (PMC10398938; doi:10.1186/s13148-023-01538-1)
Supplement: Supplementary file 2 — Additional file 2: Transcriptome sequencing and enrichment analysis data. [file 13148_2023_1538_MOESM2_ESM.xlsx]

## Sheet: Sheet1
gene_id	PAX1	Control	log2FoldChange	pvalue	padj	gene_name
ENSG00000125813	2399.44	1.38778e-17	14.2295	4.22226e-46	9.98817e-42	PAX1
ENSG00000165949	872.056	71.362	3.60881	4.13938e-14	4.89606e-10	IFI27
ENSG00000169429	3200.99	318.246	3.32978	2.39194e-13	1.88612e-09	CXCL8
ENSG00000197632	810.877	78.1127	3.37371	9.68117e-13	5.72544e-09	SERPINB2
ENSG00000134363	240.569	21.2136	3.49545	3.05152e-11	1.24887e-07	FST
ENSG00000130487	2284.35	289.314	2.98051	3.16758e-11	1.24887e-07	KLHDC7B
ENSG00000275895	610.751	81.9703	2.89545	5.15847e-10	1.74327e-06	U2AF1L5
ENSG00000073756	6774.22	1137.98	2.57345	3.57751e-09	1.05787e-05	PTGS2
ENSG00000100867	1097.07	179.374	2.61174	5.38164e-09	1.41454e-05	DHRS2
ENSG00000115008	361.889	55.9317	2.691	1.50273e-08	3.55486e-05	IL1A
ENSG00000134321	1129.21	200.59	2.49223	2.05254e-08	4.12336e-05	RSAD2
ENSG00000108342	126.508	14.4629	3.11748	2.09166e-08	4.12336e-05	CSF3
ENSG00000169245	201.166	27.9643	2.84102	2.53104e-08	4.60571e-05	CXCL10
ENSG00000128342	751.773	134.047	2.48641	3.50622e-08	5.92452e-05	LIF
ENSG00000115009	129.619	16.3916	2.97338	5.55604e-08	8.76225e-05	CCL20
ENSG00000154451	191.834	30.8575	2.63111	1.83727e-07	0.000271641	GBP5
ENSG00000168961	119.249	17.356	2.77135	3.51497e-07	0.000489118	LGALS9
ENSG00000241945	11.4093	92.5786	-3.00714	4.93221e-07	0.000648202	PWP2
ENSG00000149968	63.2554	5.7833	3.42243	6.12512e-07	0.00076261	MMP3
ENSG00000122641	189.76	33.7507	2.48666	7.13394e-07	0.000843802	INHBA
ENSG00000132274	964.342	219.878	2.13218	1.24499e-06	0.00140246	TRIM22
ENSG00000169248	63.2554	6.7477	3.2044	1.67258e-06	0.00179848	CXCL11
ENSG00000125538	172.132	32.7863	2.38776	2.03525e-06	0.0020933	IL1B
ENSG00000163739	3372.08	825.516	2.0301	2.23098e-06	0.00217626	CXCL1
ENSG00000133106	190.797	38.5727	2.30253	2.2999e-06	0.00217626	EPSTI1
ENSG00000180535	49.7754	4.8189	3.33437	4.10875e-06	0.00373833	BHLHA15
ENSG00000131737	23.8523	1.38778e-17	7.58436	5.44527e-06	0.00477086	KRT34
ENSG00000135318	750.736	188.053	1.99642	5.80403e-06	0.00490358	NT5E
ENSG00000163734	256.123	60.7537	2.07345	1.06443e-05	0.00868279	CXCL3
ENSG00000169627	8.29849	57.8605	-2.78382	1.16659e-05	0.00907067	BOLA2B
ENSG00000078081	254.049	60.7537	2.06172	1.18867e-05	0.00907067	LAMP3
ENSG00000136244	7978.09	2262.46	1.81809	1.8033e-05	0.0133309	IL6
ENSG00000023445	844.059	232.415	1.86005	1.94403e-05	0.0139358	BIRC3
ENSG00000140519	31.1108	1.92568	3.92676	2.05601e-05	0.014305	RHCG
ENSG00000116701	34.2216	2.8901	3.50832	3.14646e-05	0.0212665	NCF2
ENSG00000183486	4786.44	1420.55	1.75242	3.55676e-05	0.0221666	MX2
ENSG00000172183	193.908	49.181	1.97636	3.56075e-05	0.0221666	ISG20
ENSG00000163568	193.908	49.181	1.97636	3.56075e-05	0.0221666	AIM2
ENSG00000157601	6613.5	1989.54	1.73292	4.2065e-05	0.024934	MX1
ENSG00000119917	7544.66	2271.14	1.73198	4.2161e-05	0.024934	IFIT3
ENSG00000198576	132.729	31.8219	2.05593	5.40645e-05	0.0311939	ARC
ENSG00000185339	28	1.92568	3.77539	5.75184e-05	0.0323965	TCN2
ENSG00000168062	175.243	46.2878	1.91768	6.77801e-05	0.0372885	BATF2
ENSG00000206341	148.283	38.5727	1.93911	7.46335e-05	0.0401257	HLA-H
ENSG00000265735	21.7785	0.961282	4.32947	0.000109596	0.0576132	RN7SL5P
ENSG00000126709	51330.8	16724.5	1.61786	0.000119396	0.0614006	IFI6
ENSG00000185745	14491	4793.02	1.59612	0.000148079	0.0745309	IFIT1
ENSG00000163347	1612.42	526.555	1.61433	0.000151436	0.0746328	CLDN1
ENSG00000260997	24.8893	1.92568	3.60627	0.000167283	0.0807602	AC004847.1
ENSG00000232759	51.8493	10.6053	2.27563	0.000180546	0.0854199	AC002480.1
ENSG00000228696	54.96	11.5697	2.23536	0.000187233	0.0868468	ARL17B
ENSG00000272512	428.253	135.976	1.65416	0.000193766	0.0881486	AL645608.7
ENSG00000128165	47.7016	8.67649	2.44141	0.000214401	0.0952836	ADM2
ENSG00000081041	1125.07	375.145	1.58415	0.000217506	0.0952836	CXCL2
ENSG00000271503	353.594	111.866	1.65917	0.000222505	0.0957013	CCL5
ENSG00000153233	38.3693	5.7833	2.70299	0.000231229	0.0976776	PTPRR
ENSG00000166920	104.732	27.9643	1.90014	0.000239681	0.0994719	C15orf48
ENSG00000118503	3255.94	1113.87	1.54738	0.000246305	0.100458	TNFAIP3
ENSG00000129757	57.0339	188.053	-1.71915	0.000278051	0.11134	CDKN1C
ENSG00000196611	74.6616	18.3204	2.01923	0.000283294	0.11134	MMP1
ENSG00000089127	3322.31	1150.52	1.5298	0.000287105	0.11134	OAS1
ENSG00000105219	15.5569	1.38778e-17	6.97169	0.000315208	0.118208	CNTD2
ENSG00000128917	40.4431	6.7477	2.56066	0.000315485	0.118208	DLL4
ENSG00000151632	31.1108	110.902	-1.82982	0.000322744	0.118208	AKR1C2
ENSG00000128965	216.72	68.4688	1.66043	0.000324802	0.118208	CHAC1
ENSG00000230409	296.563	96.4361	1.61937	0.000336014	0.120436	TCEA1P2
ENSG00000237330	30.0739	3.8545	2.9226	0.000342416	0.120898	RNF223
ENSG00000110446	1191.43	414.685	1.52231	0.000370633	0.12663	SLC15A3
ENSG00000226935	33.1846	4.8189	2.75121	0.000372105	0.12663	LINC00161
ENSG00000067798	268.566	86.7922	1.62817	0.000374709	0.12663	NAV3
ENSG00000095752	126.508	37.6083	1.74659	0.000397992	0.132096	IL11
ENSG00000111335	6066.01	2166.02	1.48564	0.000406464	0.132096	OAS2
ENSG00000139289	2470.99	877.593	1.49333	0.000407634	0.132096	PHLDA1
ENSG00000196358	25.9262	2.8901	3.10946	0.000419448	0.134087	NTNG2
ENSG00000187608	40547.9	14645.2	1.46919	0.000451554	0.142426	ISG15
ENSG00000177409	662.597	231.451	1.51689	0.000458685	0.142772	SAMD9L
ENSG00000049249	62.2185	15.4272	2.00277	0.000471263	0.144782	TNFRSF9
ENSG00000116717	1892.39	688.572	1.45835	0.000568136	0.172305	GADD45A
ENSG00000120949	82.957	23.1424	1.83599	0.000596735	0.178688	TNFRSF8
ENSG00000124102	2908.57	1075.29	1.43547	0.000651763	0.192726	PI3
ENSG00000172062	302.785	833.231	-1.46007	0.000685368	0.200161	SMN1
ENSG00000185885	6384.34	2399.4	1.41181	0.00075896	0.218951	IFITM1
ENSG00000118898	1386.37	3670.47	-1.40458	0.000829822	0.236509	PPL
ENSG00000134326	1134.4	423.365	1.42167	0.000844926	0.237947	CMPK2
ENSG00000185567	634.6	1686.72	-1.41013	0.000871377	0.242509	AHNAK2
ENSG00000177989	877.24	326.926	1.42365	0.000898441	0.244663	ODF3B
ENSG00000225886	161.763	54.0029	1.58045	0.000899799	0.244663	AL445490.1
ENSG00000113739	3007.08	1146.66	1.39083	0.00094047	0.251931	STC2
ENSG00000162891	105.769	32.7863	1.6858	0.000947829	0.251931	IL20
ENSG00000226380	44.5908	10.6053	2.0586	0.000974164	0.25411	LINC-PINT
ENSG00000205572	54.96	14.4629	1.91652	0.000977512	0.25411	SERF1B
ENSG00000217275	48.7385	12.5341	1.94816	0.00108274	0.278406	AL031777.1
ENSG00000146374	70.5139	20.2492	1.79345	0.00116117	0.295361	RSPO3
ENSG00000196684	25.9262	3.8545	2.70943	0.00119746	0.301351	HSH2D
ENSG00000181218	2392.19	930.635	1.36192	0.00121171	0.301728	HIST3H2A
ENSG00000182687	50.8123	13.4985	1.90223	0.00123951	0.305435	GALR2
ENSG00000120217	85.0308	26.0356	1.7025	0.00127215	0.310246	CD274
ENSG00000130775	16.5939	0.961282	3.93972	0.00136958	0.330038	THEMIS2
ENSG00000117228	2016.82	792.727	1.34704	0.00140728	0.330038	GBP1
ENSG00000158089	34.2216	6.7477	2.32046	0.0014361	0.330038	GALNT14
ENSG00000284773	1.38778e-17	11.5697	-6.54909	0.00143701	0.330038	AC114490.3
ENSG00000256436	12.4462	1.38778e-17	6.65263	0.00143701	0.330038	TAS2R31
ENSG00000275954	12.4462	1.38778e-17	6.65263	0.00143701	0.330038	TBC1D3F
ENSG00000185507	2824.58	1121.58	1.3324	0.0015124	0.344012	IRF7
ENSG00000048052	86.0677	27	1.66774	0.00153499	0.34462	HDAC9
ENSG00000123689	1249.5	491.837	1.34486	0.0015442	0.34462	G0S2
ENSG00000197748	5.18774	27.9643	-2.40352	0.00159155	0.351866	CFAP43
ENSG00000223764	667.782	1673.22	-1.32502	0.00171597	0.375861	LINC02593
ENSG00000188985	161.763	419.507	-1.37417	0.00174348	0.378382	DHFRP1
ENSG00000115339	67.4031	20.2492	1.72847	0.00179265	0.385492	GALNT3
ENSG00000246228	72.5877	22.178	1.70472	0.00181063	0.385492	CASC8
ENSG00000196878	6322.13	2561.42	1.30342	0.00182512	0.385492	LAMB3
ENSG00000181381	2615.12	1059.86	1.30289	0.00191775	0.397951	DDX60L
ENSG00000106366	2513.51	1018.39	1.30329	0.00191775	0.397951	SERPINE1
ENSG00000154319	175.243	64.6112	1.43765	0.00200223	0.411868	FAM167A
ENSG00000140465	201.166	75.2195	1.41763	0.00210803	0.427756	CYP1A1
ENSG00000271826	35.2585	103.187	-1.54603	0.00212585	0.427756	PLS3-AS1
ENSG00000272666	15.5569	0.961282	3.84733	0.00213372	0.427756	U62317.1
ENSG00000123977	79.8462	26.0356	1.61187	0.00233589	0.460806	DAW1
ENSG00000243649	435.511	173.587	1.32639	0.0023632	0.460806	CFB
ENSG00000129451	114.065	40.5014	1.4908	0.00238391	0.460806	KLK10
ENSG00000107201	4710.75	1954.82	1.26886	0.0024129	0.460806	DDX58
ENSG00000235159	1.38778e-17	10.6053	-6.42496	0.00243493	0.460806	AL121672.2
ENSG00000228477	11.4093	1.38778e-17	6.5284	0.00243493	0.460806	AL663070.1
ENSG00000278009	11.4093	1.38778e-17	6.5284	0.00243493	0.460806	AL139099.3
ENSG00000119125	499.8	205.412	1.28228	0.0030546	0.573489	GDA
ENSG00000227542	22.8154	3.8545	2.52595	0.00314942	0.586636	AC092614.1
ENSG00000187634	975.748	2293.32	-1.23276	0.00331253	0.612198	SAMD11
ENSG00000184979	1450.66	615.279	1.23722	0.00338267	0.618174	USP18
ENSG00000149948	185.612	72.3264	1.3581	0.00339714	0.618174	HMGA2
ENSG00000219755	6.22465	27.9643	-2.14615	0.00348955	0.630144	AL137784.1
ENSG00000070019	8.29849	32.7863	-1.96677	0.00360343	0.642994	GUCY2C
ENSG00000234883	142.062	54.0029	1.39323	0.00361507	0.642994	MIR155HG
ENSG00000158406	418.92	174.552	1.26238	0.00373818	0.656824	HIST1H4H
ENSG00000165685	166.948	65.5756	1.34641	0.00374836	0.656824	TMEM52B
ENSG00000104213	77.7724	27	1.52174	0.00397741	0.691835	PDGFRL
ENSG00000115267	972.637	418.543	1.21627	0.00416869	0.715538	IFIH1
ENSG00000146666	1.38778e-17	9.64089	-6.28913	0.00417417	0.715538	LINC00525
ENSG00000143333	70.5139	24.1068	1.54332	0.00451322	0.768091	RGS16
ENSG00000196890	141.025	54.9673	1.35719	0.00455301	0.769329	HIST3H2BB
ENSG00000257557	8.29849	31.8219	-1.92386	0.00461337	0.769829	PPP1R12A-AS1
ENSG00000196421	6.22465	27	-2.09575	0.00462106	0.769829	C20orf204
ENSG00000159200	2099.77	922.919	1.18584	0.00469944	0.777107	RCAN1
ENSG00000123496	1173.8	513.053	1.1938	0.00476124	0.777107	IL13RA2
ENSG00000137959	2177.54	958.602	1.18359	0.00476329	0.777107	IFI44L
ENSG00000272347	18.6677	2.8901	2.63822	0.00484911	0.780345	AC116351.2
ENSG00000252026	3.11391	19.2848	-2.58486	0.00484911	0.780345	RNU6-1262P
ENSG00000128590	614.899	266.169	1.2076	0.00491585	0.785739	DNAJB9
ENSG00000197461	266.492	616.243	-1.20904	0.00501959	0.796935	PDGFA
ENSG00000224057	16.5939	1.92568	3.02491	0.00524731	0.813533	EGFR-AS1
ENSG00000139304	2.07701	15.4272	-2.82263	0.00524731	0.813533	PTPRQ
ENSG00000232850	1.0401	12.5341	-3.44602	0.00528154	0.813533	PTGES2-AS1
ENSG00000177839	5.18774	24.1068	-2.19042	0.00528628	0.813533	PCDHB9
ENSG00000251442	54.96	18.3204	1.57809	0.00529608	0.813533	LINC01094
ENSG00000128510	1052.48	464.834	1.17878	0.00544734	0.83137	CPA4
ENSG00000173432	246.791	104.151	1.24355	0.00564996	0.855596	SAA1
ENSG00000228589	110.954	43.3946	1.35171	0.00567842	0.855596	SPCS2P4
ENSG00000137965	816.062	361.644	1.17381	0.00575848	0.862168	IFI44
ENSG00000124575	95.4001	35.6795	1.41557	0.00585002	0.870365	HIST1H1D
ENSG00000227507	20.7416	3.8545	2.38923	0.00607288	0.897875	LTB
ENSG00000204876	25.9262	5.7833	2.13963	0.00612771	0.900355	AC021218.1
ENSG00000150961	1517.02	683.75	1.14955	0.00634048	0.925866	SEC24D
ENSG00000123610	65.3293	23.1424	1.49193	0.00646921	0.935647	TNFAIP6
ENSG00000113504	1031.74	463.869	1.15306	0.00648656	0.935647	SLC12A7
ENSG00000073792	171.095	71.362	1.26002	0.00652692	0.935763	IGF2BP2
ENSG00000196754	479.062	212.163	1.17454	0.00665545	0.948442	S100A2
ENSG00000144596	58.0708	20.2492	1.51389	0.00671652	0.951413	GRIP2
ENSG00000197380	17.6308	2.8901	2.55632	0.00696616	0.965153	DACT3
ENSG00000119922	4200.58	1925.89	1.12501	0.00698242	0.965153	IFIT2
ENSG00000116741	348.409	153.335	1.1834	0.00705771	0.965153	RGS2
ENSG00000183691	25.9262	70.3976	-1.43697	0.00706865	0.965153	NOG
ENSG00000268756	22.8154	4.8189	2.2131	0.00716778	0.965153	AC104534.1
ENSG00000267855	5.18774	23.1424	-2.13183	0.00716778	0.965153	NDUFA7
ENSG00000254907	9.33541	1.38778e-17	6.24237	0.00724341	0.965153	AC087276.2
ENSG00000237641	1.38778e-17	8.67649	-6.13918	0.00724341	0.965153	AC073476.1
ENSG00000232969	1.38778e-17	8.67649	-6.13918	0.00724341	0.965153	AP001062.2
ENSG00000172731	32.1477	83.899	-1.38068	0.00726212	0.965153	LRRC20
ENSG00000064195	81.92	192.875	-1.23419	0.00726231	0.965153	DLX3
ENSG00000173391	1838.47	842.875	1.12499	0.00738489	0.97596	OLR1
ENSG00000249839	37.3323	11.5697	1.67891	0.00749892	0.979206	AC011330.1
ENSG00000185880	444.843	198.662	1.16245	0.00753365	0.979206	TRIM69
ENSG00000234292	18.6677	54.9673	-1.552	0.00753465	0.979206	AC123595.1
ENSG00000267147	8.29849	29.8931	-1.83403	0.00758204	0.979206	LINC01842
ENSG00000108602	125.471	286.421	-1.19003	0.00763119	0.979206	ALDH3A1
ENSG00000111331	13717.5	6364.01	1.10799	0.00767368	0.979206	OAS3
ENSG00000008517	1362.52	625.887	1.12214	0.00777284	0.979206	IL32
ENSG00000253366	15.5569	1.92568	2.93251	0.00786477	0.979206	AC139272.1
ENSG00000236914	2.07701	14.4629	-2.73029	0.00786477	0.979206	LINC01852
ENSG00000187848	15.5569	1.92568	2.93251	0.00786477	0.979206	P2RX2
ENSG00000258646	2.07701	14.4629	-2.73029	0.00786477	0.979206	AL049780.1
ENSG00000272654	6.22465	25.0712	-1.98935	0.00813533	1	AL358472.2
ENSG00000258661	6.22465	25.0712	-1.98935	0.00813533	1	AL079303.1
ENSG00000182809	85.0308	196.733	-1.20905	0.00819588	1	CRIP2
ENSG00000183773	41.48	13.4985	1.61024	0.00835646	1	AIFM3
ENSG00000215270	1.0401	11.5697	-3.33173	0.00839028	1	AP000523.1
ENSG00000178404	1.0401	11.5697	-3.33173	0.00839028	1	CEP295NL
ENSG00000265136	1.0401	11.5697	-3.33173	0.00839028	1	AC124283.4
ENSG00000252244	1.0401	11.5697	-3.33173	0.00839028	1	RNU7-3P
ENSG00000247735	4.15082	20.2492	-2.25376	0.00845893	1	AC120114.1
ENSG00000165272	96.437	221.807	-1.20066	0.00845912	1	AQP3
ENSG00000162366	43.5539	14.4629	1.58177	0.0087349	1	PDZK1IP1
ENSG00000105499	43.5539	14.4629	1.58177	0.0087349	1	PLA2G4C
ENSG00000125462	55.997	20.2492	1.46153	0.00903088	1	C1orf61
ENSG00000106538	14.52	45.3234	-1.63422	0.00908383	1	RARRES2
ENSG00000132530	313.154	140.798	1.1525	0.00926607	1	XAF1
ENSG00000130589	12459.7	5894.36	1.07984	0.00933476	1	HELZ2
ENSG00000025708	4104.15	1943.25	1.07856	0.00963659	1	TYMP
ENSG00000116962	263.382	117.653	1.16172	0.00972055	1	NID1
ENSG00000125430	29.0369	7.7121	1.895	0.00973082	1	HS3ST3B1
ENSG00000156218	5.18774	22.178	-2.07077	0.00973269	1	ADAMTSL3
ENSG00000260196	151.394	65.5756	1.20543	0.00986248	1	AC124798.1
ENSG00000189060	22973	10952.6	1.06866	0.0100244	1	H1F0
ENSG00000228748	3.11391	17.356	-2.43389	0.0100337	1	AL450306.1
ENSG00000137628	2525.95	1198.74	1.07523	0.0100681	1	DDX60
ENSG00000168394	4443.22	2116.84	1.06965	0.0102116	1	TAP1
ENSG00000108551	123.397	52.0741	1.24255	0.0102643	1	RASD1
ENSG00000205413	2770.66	1321.21	1.06829	0.0104999	1	SAMD9
ENSG00000141682	820.21	385.754	1.08805	0.0105361	1	PMAIP1
ENSG00000196139	598.308	1260.46	-1.07484	0.0106333	1	AKR1C3
ENSG00000145901	2748.89	1313.5	1.06536	0.0107134	1	TNIP1
ENSG00000182175	23.8523	5.7833	2.01994	0.0108117	1	RGMA
ENSG00000274487	61.1816	140.798	-1.2009	0.0108963	1	AC244154.1
ENSG00000241749	33.1846	9.64089	1.76954	0.0109584	1	RPSAP52
ENSG00000100219	4013.93	1930.71	1.05583	0.0112447	1	XBP1
ENSG00000168874	225.015	480.264	-1.09341	0.0114288	1	ATOH8
ENSG00000282988	65.3293	25.0712	1.37705	0.0114429	1	AL031777.3
ENSG00000019582	476.988	223.736	1.0917	0.0116416	1	CD74
ENSG00000064205	7.26157	26.0356	-1.8252	0.0117239	1	WISP2
ENSG00000023171	268.566	123.439	1.12064	0.0117707	1	GRAMD1B
ENSG00000179111	18.6677	3.8545	2.23819	0.011803	1	HES7
ENSG00000227799	4.15082	19.2848	-2.18381	0.011803	1	AC012358.2
ENSG00000276488	4.15082	19.2848	-2.18381	0.011803	1	AC008735.4
ENSG00000218350	18.6677	3.8545	2.23819	0.011803	1	LYPLA1P3
ENSG00000272468	177.317	79.0771	1.16366	0.0118103	1	AL021807.1
ENSG00000271013	2.07701	13.4985	-2.63164	0.0118324	1	LRRC37A9P
ENSG00000269038	2.07701	13.4985	-2.63164	0.0118324	1	AP001462.1
ENSG00000164188	2.07701	13.4985	-2.63164	0.0118324	1	RANBP3L
ENSG00000204642	1869.58	899.774	1.05497	0.0118635	1	HLA-F
ENSG00000263874	11.4093	36.6439	-1.67307	0.0119088	1	LINC00672
ENSG00000135899	537.129	254.596	1.07666	0.0120496	1	SP110
ENSG00000160201	210.499	446.51	-1.08446	0.0124367	1	U2AF1
ENSG00000108932	28	7.7121	1.84276	0.0124954	1	SLC16A6
ENSG00000075461	8.29849	27.9643	-1.73823	0.0124954	1	CACNG4
ENSG00000165072	1.38778e-17	7.7121	-5.97181	0.0127308	1	MAMDC2
ENSG00000264717	1.38778e-17	7.7121	-5.97181	0.0127308	1	NPY4R2
ENSG00000228960	1.38778e-17	7.7121	-5.97181	0.0127308	1	OR2A9P
ENSG00000248971	8.29849	1.38778e-17	6.07482	0.0127308	1	KRT8P46
ENSG00000205212	8.29849	1.38778e-17	6.07482	0.0127308	1	CCDC144NL
ENSG00000261123	1.38778e-17	7.7121	-5.97181	0.0127308	1	AC009065.5
ENSG00000235677	8.29849	1.38778e-17	6.07482	0.0127308	1	NPM1P26
ENSG00000237289	1.38778e-17	7.7121	-5.97181	0.0127308	1	CKMT1B
ENSG00000137033	8.29849	1.38778e-17	6.07482	0.0127308	1	IL33
ENSG00000239282	1.38778e-17	7.7121	-5.97181	0.0127308	1	CASTOR1
ENSG00000187838	8.29849	1.38778e-17	6.07482	0.0127308	1	PLSCR3
ENSG00000225808	8.29849	1.38778e-17	6.07482	0.0127308	1	DNAJC19P5
ENSG00000269444	8.29849	1.38778e-17	6.07482	0.0127308	1	AC011491.2
ENSG00000237575	8.29849	1.38778e-17	6.07482	0.0127308	1	PYY2
ENSG00000214203	1.38778e-17	7.7121	-5.97181	0.0127308	1	RPS4XP1
ENSG00000224452	8.29849	1.38778e-17	6.07482	0.0127308	1	RSL24D1P6
ENSG00000259818	1.38778e-17	7.7121	-5.97181	0.0127308	1	AL606760.3
ENSG00000241954	8.29849	1.38778e-17	6.07482	0.0127308	1	AL021937.4
ENSG00000257302	8.29849	1.38778e-17	6.07482	0.0127308	1	FAHD2P1
ENSG00000231054	1.38778e-17	7.7121	-5.97181	0.0127308	1	AC093833.1
ENSG00000171798	5.18774	21.2136	-2.00701	0.0132311	1	KNDC1
ENSG00000117643	5.18774	21.2136	-2.00701	0.0132311	1	MAN1C1
ENSG00000236867	20.7416	4.8189	2.07638	0.0132311	1	Z98885.1
ENSG00000088992	11.4093	0.961282	3.40404	0.0134121	1	TESC
ENSG00000274943	11.4093	0.961282	3.40404	0.0134121	1	AC079684.1
ENSG00000271855	1.0401	10.6053	-3.2076	0.0134121	1	AC073195.1
ENSG00000244073	1.0401	10.6053	-3.2076	0.0134121	1	RPS4XP6
ENSG00000226025	11.4093	0.961282	3.40404	0.0134121	1	LGALS17A
ENSG00000176381	11.4093	0.961282	3.40404	0.0134121	1	PRR18
ENSG00000105835	7064.56	3470.84	1.02529	0.0135828	1	NAMPT
ENSG00000229644	469.729	224.7	1.06338	0.0139228	1	NAMPTP1
ENSG00000234432	20.7416	54.9673	-1.40095	0.0142524	1	AC092171.3
ENSG00000164764	111.991	240.13	-1.09964	0.0143599	1	SBSPON
ENSG00000275223	6.22465	23.1424	-1.87447	0.0143802	1	AL121906.2
ENSG00000261770	6.22465	23.1424	-1.87447	0.0143802	1	AC006504.1
ENSG00000153234	160.726	73.2907	1.13148	0.0143814	1	NR4A2
ENSG00000072163	3.11391	15.4272	-2.26525	0.0144854	1	LIMS2
ENSG00000276763	3.11391	15.4272	-2.26525	0.0144854	1	AC069499.2
ENSG00000171557	3.11391	15.4272	-2.26525	0.0144854	1	FGG
ENSG00000227374	16.5939	2.8901	2.46949	0.0144854	1	AL157832.1
ENSG00000254337	16.5939	2.8901	2.46949	0.0144854	1	AC083967.1
ENSG00000173193	3820.03	1887.31	1.0172	0.0145421	1	PARP14
ENSG00000171219	92.2893	198.662	-1.1051	0.0146993	1	CDC42BPG
ENSG00000135454	24.8893	62.6824	-1.32843	0.0147643	1	B4GALNT1
ENSG00000204682	263.382	544.878	-1.04845	0.0149136	1	CASC10
ENSG00000128228	1228.76	605.635	1.02052	0.0151481	1	SDF2L1
ENSG00000189221	24.8893	6.7477	1.863	0.0153054	1	MAOA
ENSG00000179431	823.32	405.041	1.02314	0.0158989	1	FJX1
ENSG00000255455	8.29849	27	-1.68783	0.0160516	1	AP003486.1
ENSG00000188313	4986.57	2492.95	1.00016	0.0161205	1	PLSCR1
ENSG00000214872	49.7754	19.2848	1.36196	0.0162157	1	SMTNL1
ENSG00000261040	170.059	352	-1.04903	0.0164452	1	WFDC21P
ENSG00000258096	17.6308	3.8545	2.15629	0.0164929	1	AC025031.2
ENSG00000105877	55.997	22.178	1.33106	0.0165489	1	DNAH11
ENSG00000181652	191.834	89.6854	1.09577	0.01683	1	ATG9B
ENSG00000184384	32.1477	76.1839	-1.24173	0.0170356	1	MAML2
ENSG00000176928	13.4831	1.92568	2.72783	0.0178622	1	GCNT4
ENSG00000249014	2.07701	12.5341	-2.52574	0.0178622	1	HMGN2P4
ENSG00000181418	157.615	73.2907	1.10331	0.0179104	1	DDN
ENSG00000157570	19.7046	4.8189	2.00284	0.0180032	1	TSPAN18
ENSG00000218358	19.7046	4.8189	2.00284	0.0180032	1	RAET1K
ENSG00000261423	15.5569	42.4302	-1.44062	0.0186397	1	TMEM202-AS1
ENSG00000174669	17.6308	47.2522	-1.41625	0.0188353	1	SLC29A2
ENSG00000230699	35.2585	81.0059	-1.19736	0.0188757	1	AL645608.2
ENSG00000274104	52.8862	21.2136	1.31255	0.0189915	1	AC020910.4
ENSG00000280214	61.1816	25.0712	1.2826	0.0190472	1	AC027682.7
ENSG00000164362	357.742	176.481	1.01885	0.0190654	1	TERT
ENSG00000179388	21.7785	5.7833	1.88941	0.0191374	1	EGR3
ENSG00000138134	246.791	120.546	1.03289	0.0198661	1	STAMBPL1
ENSG00000168993	23.8523	6.7477	1.80191	0.0199879	1	CPLX1
ENSG00000175003	23.8523	6.7477	1.80191	0.0199879	1	SLC22A1
ENSG00000205420	23.8523	6.7477	1.80191	0.0199879	1	KRT6A
ENSG00000163131	147.246	69.4332	1.08307	0.0201847	1	CTSS
ENSG00000189366	8.29849	26.0356	-1.63561	0.0206238	1	ALG1L
ENSG00000104081	3.11391	14.4629	-2.17291	0.0209521	1	BMF
ENSG00000215458	3.11391	14.4629	-2.17291	0.0209521	1	AATBC
ENSG00000261807	15.5569	2.8901	2.3771	0.0209521	1	LINC02141
ENSG00000268006	15.5569	2.8901	2.3771	0.0209521	1	PTOV1-AS1
ENSG00000175730	3.11391	14.4629	-2.17291	0.0209521	1	BAK1P1
ENSG00000179362	15.5569	2.8901	2.3771	0.0209521	1	HMGN2P46
ENSG00000259062	3.11391	14.4629	-2.17291	0.0209521	1	ACTN1-AS1
ENSG00000166922	28	8.67649	1.67539	0.0210963	1	SCG5
ENSG00000188064	149.32	300.887	-1.01025	0.02144	1	WNT7B
ENSG00000133740	64.2923	27	1.2476	0.021474	1	E2F5
ENSG00000077063	1.0401	9.64089	-3.07177	0.0215665	1	CTTNBP2
ENSG00000254859	1.0401	9.64089	-3.07177	0.0215665	1	AC067930.4
ENSG00000203286	1.0401	9.64089	-3.07177	0.0215665	1	RF00017
ENSG00000236739	1.0401	9.64089	-3.07177	0.0215665	1	CLIC4P1
ENSG00000279636	1.0401	9.64089	-3.07177	0.0215665	1	LINC00216
ENSG00000231566	10.3723	0.961282	3.2681	0.0215665	1	LINC02595
ENSG00000239254	10.3723	0.961282	3.2681	0.0215665	1	AC009220.2
ENSG00000260285	11.4093	31.8219	-1.47028	0.0216953	1	AL133367.1
ENSG00000278916	34.2216	12.5341	1.43953	0.0218722	1	CEP83-DT
ENSG00000250337	13.4831	37.6083	-1.47182	0.0220647	1	PURPL
ENSG00000144460	38.3693	14.4629	1.39947	0.0220647	1	NYAP2
ENSG00000255248	259.234	128.261	1.01441	0.0224133	1	MIR100HG
ENSG00000019186	1.38778e-17	6.7477	-5.78245	0.0226768	1	CYP24A1
ENSG00000261211	1.38778e-17	6.7477	-5.78245	0.0226768	1	AL031123.2
ENSG00000177483	1.38778e-17	6.7477	-5.78245	0.0226768	1	RBM44
ENSG00000233098	7.26157	1.38778e-17	5.88523	0.0226768	1	CCDC144NL-AS1
ENSG00000243926	1.38778e-17	6.7477	-5.78245	0.0226768	1	TIPARP-AS1
ENSG00000260898	7.26157	1.38778e-17	5.88523	0.0226768	1	ADPGK-AS1
ENSG00000272129	7.26157	1.38778e-17	5.88523	0.0226768	1	AL359715.3
ENSG00000196549	1.38778e-17	6.7477	-5.78245	0.0226768	1	MME
ENSG00000237413	1.38778e-17	6.7477	-5.78245	0.0226768	1	MGC27382
ENSG00000168004	1.38778e-17	6.7477	-5.78245	0.0226768	1	HRASLS5
ENSG00000187229	7.26157	1.38778e-17	5.88523	0.0226768	1	AC100800.1
ENSG00000187867	1.38778e-17	6.7477	-5.78245	0.0226768	1	PALM3
ENSG00000272663	1.38778e-17	6.7477	-5.78245	0.0226768	1	AC093635.1
ENSG00000281128	7.26157	1.38778e-17	5.88523	0.0226768	1	PTENP1-AS
ENSG00000109205	1.38778e-17	6.7477	-5.78245	0.0226768	1	ODAM
ENSG00000270264	1.38778e-17	6.7477	-5.78245	0.0226768	1	NDUFB8P2
ENSG00000248925	1.38778e-17	6.7477	-5.78245	0.0226768	1	HRAT5
ENSG00000246523	1.38778e-17	6.7477	-5.78245	0.0226768	1	AP001528.1
ENSG00000257957	7.26157	1.38778e-17	5.88523	0.0226768	1	QRSL1P3
ENSG00000253203	7.26157	1.38778e-17	5.88523	0.0226768	1	GUSBP3
ENSG00000238141	1.38778e-17	6.7477	-5.78245	0.0226768	1	BRWD1-AS1
ENSG00000172404	1.38778e-17	6.7477	-5.78245	0.0226768	1	DNAJB7
ENSG00000248559	1.38778e-17	6.7477	-5.78245	0.0226768	1	AC109454.2
ENSG00000081853	1.38778e-17	6.7477	-5.78245	0.0226768	1	PCDHGA2
ENSG00000170178	7.26157	1.38778e-17	5.88523	0.0226768	1	HOXD12
ENSG00000144481	7.26157	1.38778e-17	5.88523	0.0226768	1	TRPM8
ENSG00000271882	1.38778e-17	6.7477	-5.78245	0.0226768	1	AP001330.5
ENSG00000121297	1.38778e-17	6.7477	-5.78245	0.0226768	1	TSHZ3
ENSG00000169116	1.38778e-17	6.7477	-5.78245	0.0226768	1	PARM1
ENSG00000282572	1.38778e-17	6.7477	-5.78245	0.0226768	1	AC215522.2
ENSG00000232949	7.26157	1.38778e-17	5.88523	0.0226768	1	AC002480.2
ENSG00000248724	1.38778e-17	6.7477	-5.78245	0.0226768	1	NPHP3-AS1
ENSG00000285884	7.26157	1.38778e-17	5.88523	0.0226768	1	AL022345.4
ENSG00000201558	1.38778e-17	6.7477	-5.78245	0.0226768	1	RNVU1-6
ENSG00000227868	1.38778e-17	6.7477	-5.78245	0.0226768	1	TEX46
ENSG00000100253	7.26157	1.38778e-17	5.88523	0.0226768	1	MIOX
ENSG00000284698	7.26157	1.38778e-17	5.88523	0.0226768	1	AC084121.4
ENSG00000261286	16.5939	3.8545	2.06946	0.0230709	1	ATP2C2-AS1
ENSG00000279964	16.5939	3.8545	2.06946	0.0230709	1	AC009949.1
ENSG00000104883	33.1846	75.2195	-1.17776	0.0233015	1	PEX11G
ENSG00000105516	44.5908	98.3649	-1.13934	0.023763	1	DBP
ENSG00000173267	25.9262	60.7537	-1.22483	0.0243897	1	SNCG
ENSG00000175899	5.18774	19.2848	-1.87035	0.0245106	1	A2M
ENSG00000180155	5.18774	19.2848	-1.87035	0.0245106	1	LYNX1
ENSG00000276115	18.6677	4.8189	1.92534	0.0245106	1	AC026356.2
ENSG00000256789	18.6677	4.8189	1.92534	0.0245106	1	AP000753.2
ENSG00000229869	18.6677	4.8189	1.92534	0.0245106	1	AL359878.2
ENSG00000187957	210.499	104.151	1.01419	0.0250077	1	DNER
ENSG00000272899	6.22465	21.2136	-1.74964	0.0254753	1	ATP6V1FNB
ENSG00000258725	20.7416	5.7833	1.81943	0.0254753	1	PRC1-AS1
ENSG00000282936	132.729	64.6112	1.0371	0.0261352	1	AC004706.3
ENSG00000010030	93.3262	43.3946	1.1024	0.0261765	1	ETV7
ENSG00000229413	41.48	16.3916	1.33247	0.0262297	1	AC018638.1
ENSG00000162520	99.5478	200.59	-1.00995	0.0264802	1	SYNC
ENSG00000171388	24.8893	7.7121	1.67363	0.0264977	1	APLN
ENSG00000224790	24.8893	7.7121	1.67363	0.0264977	1	AP000704.1
ENSG00000166592	26.9631	8.67649	1.62119	0.02672	1	RRAD
ENSG00000228439	11.4093	32.7863	-1.51318	0.02678	1	TSTD3
ENSG00000210184	11.4093	32.7863	-1.51318	0.02678	1	MT-TS2
ENSG00000229419	66.3662	28.9287	1.19423	0.0267866	1	RALGAPA1P1
ENSG00000275807	31.1108	11.5697	1.41684	0.0268319	1	AC145285.6
ENSG00000144152	2.07701	11.5697	-2.41145	0.0270427	1	FBLN7
ENSG00000160282	2.07701	11.5697	-2.41145	0.0270427	1	FTCD
ENSG00000241106	12.4462	1.92568	2.61346	0.0270427	1	HLA-DOB
ENSG00000131634	2.07701	11.5697	-2.41145	0.0270427	1	TMEM204
ENSG00000225760	12.4462	1.92568	2.61346	0.0270427	1	LINC00431
ENSG00000215221	12.4462	1.92568	2.61346	0.0270427	1	UBA52P6
ENSG00000231066	2.07701	11.5697	-2.41145	0.0270427	1	NPM1P9
ENSG00000212124	2.07701	11.5697	-2.41145	0.0270427	1	TAS2R19
ENSG00000217733	2.07701	11.5697	-2.41145	0.0270427	1	CCT7P1
ENSG00000164236	64.2923	27.9643	1.19721	0.0270451	1	ANKRD33B
ENSG00000160999	53.9231	112.831	-1.06356	0.0280043	1	SH2B2
ENSG00000149260	51.8493	108.973	-1.06988	0.0284598	1	CAPN5
ENSG00000280254	33.1846	73.2907	-1.14034	0.0286753	1	AC233723.2
ENSG00000171310	51.8493	22.178	1.22028	0.0288409	1	CHST11
ENSG00000267475	69.477	30.8575	1.16747	0.0293173	1	AC008736.1
ENSG00000187984	81.92	37.6083	1.12041	0.0299605	1	ANKRD19P
ENSG00000159753	97.4739	46.2878	1.07221	0.0300482	1	CARMIL2
ENSG00000225611	14.52	2.8901	2.27839	0.0303481	1	LINC02158
ENSG00000095587	14.52	2.8901	2.27839	0.0303481	1	TLL2
ENSG00000213018	14.52	2.8901	2.27839	0.0303481	1	AL590762.1
ENSG00000214391	40.4431	16.3916	1.29606	0.0311037	1	TUBAP2
ENSG00000245849	41.48	88.721	-1.09471	0.0313399	1	RAD51-AS1
ENSG00000163082	38.3693	15.4272	1.30713	0.0315204	1	SGPP2
ENSG00000047936	57.0339	25.0712	1.18153	0.0316557	1	ROS1
ENSG00000180264	141.025	70.3976	1.00098	0.0316734	1	ADGRD2
ENSG00000237399	36.2954	14.4629	1.31956	0.0319423	1	PITRM1-AS1
ENSG00000050438	46.6646	98.3649	-1.07393	0.032191	1	SLC4A8
ENSG00000115525	4.15082	15.4272	-1.8642	0.0322922	1	ST3GAL5
ENSG00000157445	4.15082	15.4272	-1.8642	0.0322922	1	CACNA2D3
ENSG00000249626	4.15082	16.3916	-1.95099	0.0322922	1	AC024560.2
ENSG00000262050	4.15082	15.4272	-1.8642	0.0322922	1	AC005696.1
ENSG00000271973	4.15082	15.4272	-1.8642	0.0322922	1	AC141002.1
ENSG00000233559	30.0739	10.6053	1.49226	0.0331737	1	LINC00513
ENSG00000092068	5.18774	18.3204	-1.79683	0.0333763	1	SLC7A8
ENSG00000272767	5.18774	18.3204	-1.79683	0.0333763	1	JMJD1C-AS1
ENSG00000182393	17.6308	4.8189	1.84344	0.0333763	1	IFNL1
ENSG00000273129	28	9.64089	1.52543	0.0335331	1	PACERR
ENSG00000280184	19.7046	5.7833	1.74589	0.0339102	1	AL023806.3
ENSG00000245552	6.22465	20.2492	-1.68293	0.0339102	1	AP000787.1
ENSG00000064692	19.7046	5.7833	1.74589	0.0339102	1	SNCAIP
ENSG00000185634	19.7046	5.7833	1.74589	0.0339102	1	SHC4
ENSG00000267197	19.7046	5.7833	1.74589	0.0339102	1	AC011461.1
ENSG00000145002	101.622	49.181	1.04502	0.0340029	1	FAM86B2
ENSG00000157388	23.8523	7.7121	1.61255	0.0340354	1	CACNA1D
ENSG00000133328	23.8523	7.7121	1.61255	0.0340354	1	HRASLS2
ENSG00000235848	8.29849	24.1068	-1.52513	0.0340354	1	RMDN2-AS1
ENSG00000140839	23.8523	7.7121	1.61255	0.0340354	1	CLEC18B
ENSG00000134548	7.26157	22.178	-1.59507	0.0340884	1	SPX
ENSG00000187010	21.7785	6.7477	1.67138	0.0340884	1	RHD
ENSG00000123405	7.26157	22.178	-1.59507	0.0340884	1	NFE2
ENSG00000258057	7.26157	22.178	-1.59507	0.0340884	1	BCDIN3D-AS1
ENSG00000162367	21.7785	6.7477	1.67138	0.0340884	1	TAL1
ENSG00000204103	19.7046	47.2522	-1.25685	0.0342372	1	MAFB
ENSG00000254827	1.0401	8.67649	-2.92182	0.0348666	1	SLC22A18AS
ENSG00000279539	1.0401	8.67649	-2.92182	0.0348666	1	AC006486.2
ENSG00000278876	1.0401	8.67649	-2.92182	0.0348666	1	AC145207.9
ENSG00000150722	1.0401	8.67649	-2.92182	0.0348666	1	PPP1R1C
ENSG00000254732	1.0401	8.67649	-2.92182	0.0348666	1	AP001931.1
ENSG00000170075	9.33541	0.961282	3.118	0.0348666	1	GPR37L1
ENSG00000255837	9.33541	0.961282	3.118	0.0348666	1	TAS2R20
ENSG00000259165	1.0401	8.67649	-2.92182	0.0348666	1	DDX18P1
ENSG00000268093	9.33541	0.961282	3.118	0.0348666	1	AC022154.1
ENSG00000244242	9.33541	0.961282	3.118	0.0348666	1	IFITM10
ENSG00000187013	1.0401	8.67649	-2.92182	0.0348666	1	C17orf82
ENSG00000168542	43.5539	18.3204	1.24334	0.035482	1	COL3A1
ENSG00000160318	16.5939	40.5014	-1.28132	0.0361572	1	CLDND2
ENSG00000162733	91.2524	44.359	1.03841	0.0361877	1	DDR2
ENSG00000132744	39.4062	16.3916	1.2587	0.0368698	1	ACY3
ENSG00000151917	30.0739	64.6112	-1.10029	0.037032	1	BEND6
ENSG00000174327	75.6985	35.6795	1.08233	0.0371901	1	SLC16A13
ENSG00000111816	22.8154	52.0741	-1.18641	0.0372812	1	FRK
ENSG00000173275	37.3323	15.4272	1.26773	0.0376208	1	ZNF449
ENSG00000173805	37.3323	15.4272	1.26773	0.0376208	1	HAP1
ENSG00000147166	37.3323	15.4272	1.26773	0.0376208	1	ITGB1BP2
ENSG00000164938	29.0369	62.6824	-1.10707	0.0376897	1	TP53INP1
ENSG00000285906	63.2554	28.9287	1.1251	0.0376897	1	AC083855.2
ENSG00000189056	63.2554	28.9287	1.1251	0.0376897	1	RELN
ENSG00000225492	44.5908	19.2848	1.20368	0.0405677	1	GBP1P1
ENSG00000249129	18.6677	44.359	-1.24345	0.0405677	1	SUDS3P1
ENSG00000144366	1.38778e-17	5.7833	-5.56442	0.0409646	1	GULP1
ENSG00000130045	1.38778e-17	5.7833	-5.56442	0.0409646	1	NXNL2
ENSG00000170074	6.22465	1.38778e-17	5.6669	0.0409646	1	FAM153A
ENSG00000188660	1.38778e-17	5.7833	-5.56442	0.0409646	1	LINC00319
ENSG00000223901	6.22465	1.38778e-17	5.6669	0.0409646	1	AP001469.1
ENSG00000283235	6.22465	1.38778e-17	5.6669	0.0409646	1	AC139493.2
ENSG00000250584	6.22465	1.38778e-17	5.6669	0.0409646	1	LINC01511
ENSG00000189283	1.38778e-17	5.7833	-5.56442	0.0409646	1	FHIT
ENSG00000223638	6.22465	1.38778e-17	5.6669	0.0409646	1	RFPL4A
ENSG00000249216	1.38778e-17	5.7833	-5.56442	0.0409646	1	AC105389.2
ENSG00000238405	6.22465	1.38778e-17	5.6669	0.0409646	1	RNA5SP311
ENSG00000204653	1.38778e-17	5.7833	-5.56442	0.0409646	1	ASPDH
ENSG00000232940	1.38778e-17	5.7833	-5.56442	0.0409646	1	HCG25
ENSG00000217236	6.22465	1.38778e-17	5.6669	0.0409646	1	SP9
ENSG00000262410	1.38778e-17	5.7833	-5.56442	0.0409646	1	AC024361.1
ENSG00000239556	6.22465	1.38778e-17	5.6669	0.0409646	1	AC004951.2
ENSG00000197558	1.38778e-17	5.7833	-5.56442	0.0409646	1	SSPO
ENSG00000201579	6.22465	1.38778e-17	5.6669	0.0409646	1	RNU6-343P
ENSG00000248774	1.38778e-17	5.7833	-5.56442	0.0409646	1	AC097534.1
ENSG00000268564	1.38778e-17	5.7833	-5.56442	0.0409646	1	AC003956.1
ENSG00000225805	6.22465	1.38778e-17	5.6669	0.0409646	1	DEFB131B
ENSG00000264812	6.22465	1.38778e-17	5.6669	0.0409646	1	AC132938.2
ENSG00000189001	6.22465	1.38778e-17	5.6669	0.0409646	1	SBSN
ENSG00000230847	1.38778e-17	5.7833	-5.56442	0.0409646	1	OCLNP1
ENSG00000168348	6.22465	1.38778e-17	5.6669	0.0409646	1	INSM2
ENSG00000261592	6.22465	1.38778e-17	5.6669	0.0409646	1	AC010531.3
ENSG00000262943	1.38778e-17	5.7833	-5.56442	0.0409646	1	ALOX12P2
ENSG00000251503	6.22465	1.38778e-17	5.6669	0.0409646	1	CENPS-CORT
ENSG00000261120	1.38778e-17	5.7833	-5.56442	0.0409646	1	AL133299.1
ENSG00000285781	6.22465	1.38778e-17	5.6669	0.0409646	1	AL117340.1
ENSG00000236375	1.38778e-17	5.7833	-5.56442	0.0409646	1	POU5F1P5
ENSG00000121089	6.22465	1.38778e-17	5.6669	0.0409646	1	NACA3P
ENSG00000218890	1.38778e-17	5.7833	-5.56442	0.0409646	1	NUFIP1P
ENSG00000268095	1.38778e-17	5.7833	-5.56442	0.0409646	1	ZNF649-AS1
ENSG00000227245	6.22465	1.38778e-17	5.6669	0.0409646	1	AC092042.1
ENSG00000272707	6.22465	1.38778e-17	5.6669	0.0409646	1	AC046143.2
ENSG00000164400	6.22465	1.38778e-17	5.6669	0.0409646	1	CSF2
ENSG00000266420	6.22465	1.38778e-17	5.6669	0.0409646	1	RN7SL118P
ENSG00000257327	1.38778e-17	5.7833	-5.56442	0.0409646	1	AC012555.1
ENSG00000130287	6.22465	1.38778e-17	5.6669	0.0409646	1	NCAN
ENSG00000271204	6.22465	1.38778e-17	5.6669	0.0409646	1	AC016831.4
ENSG00000272822	6.22465	1.38778e-17	5.6669	0.0409646	1	AC073610.3
ENSG00000265033	1.38778e-17	5.7833	-5.56442	0.0409646	1	RN7SL262P
ENSG00000280444	1.38778e-17	5.7833	-5.56442	0.0409646	1	AC073592.10
ENSG00000197110	6.22465	1.38778e-17	5.6669	0.0409646	1	IFNL3
ENSG00000142748	1.38778e-17	5.7833	-5.56442	0.0409646	1	FCN3
ENSG00000240254	6.22465	1.38778e-17	5.6669	0.0409646	1	B4GALT4-AS1
ENSG00000283390	1.38778e-17	5.7833	-5.56442	0.0409646	1	AC068631.3
ENSG00000271980	6.22465	1.38778e-17	5.6669	0.0409646	1	AC012640.4
ENSG00000228021	1.38778e-17	5.7833	-5.56442	0.0409646	1	AL158835.1
ENSG00000154928	1.38778e-17	5.7833	-5.56442	0.0409646	1	EPHB1
ENSG00000234492	1.38778e-17	5.7833	-5.56442	0.0409646	1	RPL34-AS1
ENSG00000108255	6.22465	1.38778e-17	5.6669	0.0409646	1	CRYBA1
ENSG00000225602	6.22465	1.38778e-17	5.6669	0.0409646	1	MTOR-AS1
ENSG00000055955	6.22465	1.38778e-17	5.6669	0.0409646	1	ITIH4
ENSG00000231216	6.22465	1.38778e-17	5.6669	0.0409646	1	GS1-600G8.3
ENSG00000136305	1.38778e-17	5.7833	-5.56442	0.0409646	1	CIDEB
ENSG00000272911	6.22465	1.38778e-17	5.6669	0.0409646	1	AC005696.3
ENSG00000277399	6.22465	1.38778e-17	5.6669	0.0409646	1	GPR179
ENSG00000252157	1.38778e-17	5.7833	-5.56442	0.0409646	1	RNU6-479P
ENSG00000183742	6.22465	1.38778e-17	5.6669	0.0409646	1	MACC1
ENSG00000133124	6.22465	1.38778e-17	5.6669	0.0409646	1	IRS4
ENSG00000199568	1.38778e-17	5.7833	-5.56442	0.0409646	1	RNU5A-1
ENSG00000232719	6.22465	1.38778e-17	5.6669	0.0409646	1	AC007272.1
ENSG00000258285	6.22465	1.38778e-17	5.6669	0.0409646	1	TESC-AS1
ENSG00000258818	1.38778e-17	5.7833	-5.56442	0.0409646	1	RNASE4
ENSG00000260062	6.22465	1.38778e-17	5.6669	0.0409646	1	GOLGA2P11
ENSG00000267780	1.38778e-17	5.7833	-5.56442	0.0409646	1	AC021594.2
ENSG00000266924	6.22465	1.38778e-17	5.6669	0.0409646	1	AC021594.1
ENSG00000177842	29.0369	11.5697	1.31772	0.0409935	1	ZNF620
ENSG00000119725	11.4093	28.9287	-1.33334	0.0409935	1	ZNF410
ENSG00000198003	11.4093	28.9287	-1.33334	0.0409935	1	CCDC151
ENSG00000249082	2.07701	10.6053	-2.28732	0.041032	1	C5orf66-AS1
ENSG00000279283	11.4093	1.92568	2.48923	0.041032	1	AC131009.4
ENSG00000159450	2.07701	10.6053	-2.28732	0.041032	1	TCHH
ENSG00000236882	11.4093	1.92568	2.48923	0.041032	1	LINC01554
ENSG00000167371	2.07701	10.6053	-2.28732	0.041032	1	PRRT2
ENSG00000260765	11.4093	1.92568	2.48923	0.041032	1	CES1P2
ENSG00000151623	11.4093	1.92568	2.48923	0.041032	1	NR3C2
ENSG00000172940	2.07701	10.6053	-2.28732	0.041032	1	SLC22A13
ENSG00000269956	2.07701	10.6053	-2.28732	0.041032	1	MKNK1-AS1
ENSG00000147127	2.07701	10.6053	-2.28732	0.041032	1	RAB41
ENSG00000254593	2.07701	10.6053	-2.28732	0.041032	1	OR7E126P
ENSG00000113296	2.07701	10.6053	-2.28732	0.041032	1	THBS4
ENSG00000152582	11.4093	1.92568	2.48923	0.041032	1	SPEF2
ENSG00000130513	26.9631	9.64089	1.47123	0.041904	1	GDF15
ENSG00000273812	26.9631	9.64089	1.47123	0.041904	1	BX640514.2
ENSG00000230337	10.3723	27	-1.37019	0.041904	1	AL109811.2
ENSG00000250461	29.0369	61.718	-1.08475	0.0422141	1	AC122718.1
ENSG00000200087	40.4431	17.356	1.2142	0.0425719	1	SNORA73B
ENSG00000272812	24.8893	8.67649	1.50626	0.0428142	1	AC004908.2
ENSG00000229544	24.8893	8.67649	1.50626	0.0428142	1	NKX1-2
ENSG00000198298	48.7385	22.178	1.13124	0.0436398	1	ZNF485
ENSG00000166407	8.29849	23.1424	-1.46655	0.043693	1	LMO1
ENSG00000273443	13.4831	2.8901	2.17242	0.0439913	1	AL645608.8
ENSG00000215196	3.11391	12.5341	-1.96836	0.0439913	1	BASP1-AS1
ENSG00000230013	13.4831	2.8901	2.17242	0.0439913	1	AL359182.2
ENSG00000226472	3.11391	12.5341	-1.96836	0.0439913	1	AC008013.1
ENSG00000278546	13.4831	2.8901	2.17242	0.0439913	1	AC003101.2
ENSG00000229563	13.4831	2.8901	2.17242	0.0439913	1	LINC01204
ENSG00000280388	13.4831	2.8901	2.17242	0.0439913	1	AC006330.1
ENSG00000234043	3.11391	12.5341	-1.96836	0.0439913	1	NUDT9P1
ENSG00000167874	13.4831	2.8901	2.17242	0.0439913	1	TMEM88
ENSG00000271075	3.11391	12.5341	-1.96836	0.0439913	1	AL139317.4
ENSG00000227440	13.4831	2.8901	2.17242	0.0439913	1	ATP5MC1P4
ENSG00000260903	13.4831	2.8901	2.17242	0.0439913	1	XKR7
ENSG00000270705	7.26157	21.2136	-1.53131	0.0444891	1	AL161669.2
ENSG00000233030	20.7416	6.7477	1.6014	0.0444891	1	AC243772.2
ENSG00000153165	7.26157	21.2136	-1.53131	0.0444891	1	RGPD3
ENSG00000279656	7.26157	21.2136	-1.53131	0.0444891	1	AL132780.4
ENSG00000228201	7.26157	21.2136	-1.53131	0.0444891	1	AL022341.1
ENSG00000225774	7.26157	21.2136	-1.53131	0.0444891	1	SIRPAP1
ENSG00000108984	20.7416	47.2522	-1.18331	0.0447435	1	MAP2K6
ENSG00000196391	36.2954	15.4272	1.22723	0.044879	1	ZNF774
ENSG00000246889	36.2954	15.4272	1.22723	0.044879	1	AP000487.1
ENSG00000106823	18.6677	5.7833	1.66839	0.0451175	1	ECM2
ENSG00000152689	18.6677	5.7833	1.66839	0.0451175	1	RASGRP3
ENSG00000270964	6.22465	19.2848	-1.61298	0.0451175	1	AC016355.1
ENSG00000104267	6.22465	19.2848	-1.61298	0.0451175	1	CA2
ENSG00000278899	6.22465	19.2848	-1.61298	0.0451175	1	AL358852.1
ENSG00000196503	18.6677	5.7833	1.66839	0.0451175	1	ARL9
ENSG00000054179	15.5569	3.8545	1.97707	0.0452022	1	ENTPD2
ENSG00000141854	4.15082	14.4629	-1.77187	0.0452022	1	MISP3
ENSG00000253919	15.5569	3.8545	1.97707	0.0452022	1	THAP12P7
ENSG00000284693	4.15082	14.4629	-1.77187	0.0452022	1	AL928921.2
ENSG00000224940	15.5569	3.8545	1.97707	0.0452022	1	PRRT4
ENSG00000128310	4.15082	14.4629	-1.77187	0.0452022	1	GALR3
ENSG00000168811	15.5569	3.8545	1.97707	0.0452022	1	IL12A
ENSG00000172985	5.18774	17.356	-1.71937	0.045436	1	SH3RF3
ENSG00000214145	16.5939	4.8189	1.75661	0.045436	1	LINC00887
ENSG00000230979	16.5939	4.8189	1.75661	0.045436	1	AC079250.1
ENSG00000273253	13.4831	33.7507	-1.31625	0.0461633	1	AL022328.4
ENSG00000280152	74.6616	36.6439	1.02412	0.0485942	1	AC009078.3
ENSG00000158125	41.48	18.3204	1.17316	0.0485971	1	XDH
ENSG00000280195	30.0739	12.5341	1.25384	0.0490282	1	AC245140.2
ENSG00000224126	30.0739	12.5341	1.25384	0.0490282	1	UBE2SP2
